# Supplementary material for: A Rapid and Accurate Quantitative Analysis of Cellulose in the Rice Bran Layer Based on Near-Infrared Spectroscopy
Source: Foods. 2023 Aug 9;12(16):2997. doi: 10.3390/foods12162997 (PMC10453377; doi:10.3390/foods12162997)
Supplement: Supplementary file 1 [file foods-12-02997-s001.zip]

Archive with 1 entries (1 files):
- foods-2495309-supplementary.pdf
